# Supplementary material for: Geometrical Stabilities and Electronic Structures of Ru3 Clusters on Rutile TiO2 for Green Hydrogen Production
Source: Nanomaterials (Basel). 2024 Feb 21;14(5):396. doi: 10.3390/nano14050396 (PMC10934880; doi:10.3390/nano14050396)
Supplement: Supplementary file 1 [file nanomaterials-14-00396-s001.zip]

Archive with 1 entries (1 files):
- nanomaterials-2853720-supplementary.pdf
